# Supplementary material for: First Example of Cage P4N4-Macrocycle Copper Complexes with Intracavity Location of Unusual Cu2I Fragments
Source: Molecules. 2023 Jan 9;28(2):680. doi: 10.3390/molecules28020680 (PMC9862699; doi:10.3390/molecules28020680)
Supplement: Supplementary file 1 [file molecules-28-00680-s001.zip]

Archive with 1 entries (1 files):
- molecules-2127230-supplementary.pdf
